# Supplementary material for: Prognostic and immunological significance of an M1 macrophage-related gene signature in osteosarcoma
Source: Front Immunol. 2023 Jul 3;14:1202725. doi: 10.3389/fimmu.2023.1202725 (PMC10350629; doi:10.3389/fimmu.2023.1202725)
Supplement: Supplementary file 2 [file Table_1.xls]

Table S1. M1 macrophages related genes
Cell	Gene	cor	pvalue
Macrophages M1	CXCL9	0.780625397	2.04E-18
Macrophages M1	CXCL10	0.680656552	1.06E-12
Macrophages M1	CXCL11	0.642766659	4.35E-11
Macrophages M1	HLA-DQA1	0.636715213	7.51E-11
Macrophages M1	HLA-DRA	0.616333216	4.34E-10
Macrophages M1	ADA2	0.614719002	4.96E-10
Macrophages M1	CD3E	0.610264591	7.15E-10
Macrophages M1	IDO1	0.603215178	1.26E-09
Macrophages M1	HLA-DPB1	0.598025176	1.89E-09
Macrophages M1	C1QB	0.59795366	1.90E-09
Macrophages M1	CD74	0.595706021	2.27E-09
Macrophages M1	GBP4	0.595491474	2.30E-09
Macrophages M1	TRBC2	0.595450608	2.31E-09
Macrophages M1	ICOS	0.592623158	2.87E-09
Macrophages M1	HLA-DRB1	0.588339896	3.98E-09
Macrophages M1	TRBC1	0.585962408	4.75E-09
Macrophages M1	IFI27	0.5853158	4.99E-09
Macrophages M1	CD3D	0.583713069	5.62E-09
Macrophages M1	GIMAP4	0.583558555	5.69E-09
Macrophages M1	LST1	0.582587984	6.11E-09
Macrophages M1	C1QC	0.582342787	6.22E-09
Macrophages M1	TRGC2	0.580921382	6.91E-09
Macrophages M1	TNFAIP8L2	0.577980324	8.57E-09
Macrophages M1	C1QA	0.573863058	1.15E-08
Macrophages M1	HLA-DMA	0.572657507	1.26E-08
Macrophages M1	CCL4	0.572371443	1.28E-08
Macrophages M1	NCF1	0.571002427	1.42E-08
Macrophages M1	HLA-DPA1	0.566231303	1.98E-08
Macrophages M1	FGL2	0.563248073	2.44E-08
Macrophages M1	FASLG	0.562665946	2.54E-08
Macrophages M1	LGALS9	0.562369451	2.59E-08
Macrophages M1	OR2I1P	0.561293268	2.79E-08
Macrophages M1	FCGR3A	0.560653072	2.92E-08
Macrophages M1	MS4A6A	0.560622422	2.92E-08
Macrophages M1	IGSF6	0.56004008	3.04E-08
Macrophages M1	CXCR6	0.559872067	3.08E-08
Macrophages M1	HLA-DOA	0.5543699	4.47E-08
Macrophages M1	CCR5	0.55410427	4.55E-08
Macrophages M1	LINC00996	0.554028305	4.58E-08
Macrophages M1	GIMAP2	0.549087949	6.36E-08
Macrophages M1	CCL4L2	0.547545251	7.05E-08
Macrophages M1	CD300LF	0.54651338	7.54E-08
Macrophages M1	NAPSB	0.541350783	1.05E-07
Macrophages M1	CASP1	0.540056527	1.15E-07
Macrophages M1	CD2	0.539688732	1.17E-07
Macrophages M1	C1orf162	0.5395457	1.18E-07
Macrophages M1	SIGLEC10	0.53904509	1.22E-07
Macrophages M1	NCF1C	0.538932708	1.23E-07
Macrophages M1	PILRA	0.536255974	1.46E-07
Macrophages M1	COL27A1	-0.534284182	1.66E-07
Macrophages M1	P2RY13	0.534164288	1.67E-07
Macrophages M1	CD69	0.53373308	1.71E-07
Macrophages M1	GIMAP6	0.532598453	1.84E-07
Macrophages M1	SCIMP	0.530708393	2.07E-07
Macrophages M1	ITGAL	0.528992014	2.30E-07
Macrophages M1	FCGR1B	0.526662443	2.66E-07
Macrophages M1	TMEM176A	0.526499178	2.69E-07
Macrophages M1	SH2D1A	0.526461507	2.69E-07
Macrophages M1	LILRB2	0.526417446	2.70E-07
Macrophages M1	SIGLEC1	0.525324276	2.89E-07
Macrophages M1	HLA-DQB1	0.524854315	2.97E-07
Macrophages M1	HLA-DMB	0.52419024	3.10E-07
Macrophages M1	CD52	0.521883944	3.56E-07
Macrophages M1	TMEM176B	0.521482857	3.65E-07
Macrophages M1	TRBV7-9	0.520387327	3.90E-07
Macrophages M1	LY86	0.519848211	4.03E-07
Macrophages M1	CARD16	0.515904626	5.10E-07
Macrophages M1	TLR8	0.514798738	5.45E-07
Macrophages M1	LINC01871	0.513130092	6.01E-07
Macrophages M1	TIGIT	0.509630026	7.38E-07
Macrophages M1	TNFSF13B	0.50913106	7.60E-07
Macrophages M1	P2RY10	0.508815579	7.74E-07
Macrophages M1	MPEG1	0.505299858	9.48E-07
Macrophages M1	GZMH	0.504870876	9.72E-07
Macrophages M1	MNDA	0.503042002	1.08E-06
Macrophages M1	IRF8	0.500968045	1.21E-06
Macrophages M1	GPBAR1	0.500017906	1.28E-06
Macrophages M1	CCL8	0.499976948	1.28E-06
Macrophages M1	LCK	0.49947643	1.32E-06
Macrophages M1	PYHIN1	0.499000613	1.36E-06
Macrophages M1	AC005083.1	0.498263412	1.41E-06
Macrophages M1	MSR1	0.497239007	1.50E-06
Macrophages M1	ZAP70	0.495808692	1.62E-06
Macrophages M1	IKZF1	0.494439675	1.75E-06
Macrophages M1	CTSS	0.494265994	1.77E-06
Macrophages M1	ZNF683	0.493979458	1.80E-06
Macrophages M1	LILRA1	0.493858754	1.81E-06
Macrophages M1	TESPA1	0.493207895	1.87E-06
Macrophages M1	SLA	0.492184312	1.98E-06
Macrophages M1	SIT1	0.491310793	2.08E-06
Macrophages M1	MS4A4A	0.489270106	2.33E-06
Macrophages M1	EBI3	0.489014693	2.36E-06
Macrophages M1	FGD2	0.488797511	2.39E-06
Macrophages M1	TRBV20-1	0.484119615	3.08E-06
Macrophages M1	AIF1	0.483998371	3.10E-06
Macrophages M1	ANKRD22	0.481444003	3.55E-06
Macrophages M1	FPR3	0.481117307	3.61E-06
Macrophages M1	AOAH	0.480790378	3.67E-06
Macrophages M1	PCED1B	0.480463449	3.74E-06
Macrophages M1	EDNRB	0.480095653	3.81E-06
Macrophages M1	LAG3	0.478512089	4.15E-06
Macrophages M1	TOMM20P2	0.478498289	4.15E-06
Macrophages M1	CD7	0.478471223	4.16E-06
Macrophages M1	ARHGDIB	0.47762325	4.35E-06
Macrophages M1	CD247	0.477204372	4.44E-06
Macrophages M1	RGS18	0.475559509	4.84E-06
Macrophages M1	XCL2	0.474193023	5.20E-06
Macrophages M1	TRIM22	0.47413941	5.22E-06
Macrophages M1	CD5	0.473924243	5.27E-06
Macrophages M1	OAS1	0.473710316	5.33E-06
Macrophages M1	SASH3	0.472004153	5.83E-06
Macrophages M1	FCMR	0.469450018	6.65E-06
Macrophages M1	CD200R1	0.469378503	6.67E-06
Macrophages M1	BATF2	0.468479447	6.98E-06
Macrophages M1	HCST	0.468342779	7.03E-06
Macrophages M1	CXCR2P1	0.467968487	7.17E-06
Macrophages M1	CYBB	0.467764289	7.24E-06
Macrophages M1	JAML	0.465087556	8.30E-06
Macrophages M1	RSAD2	0.463759405	8.88E-06
Macrophages M1	CD14	0.461276786	1.01E-05
Macrophages M1	SNX20	0.460548635	1.04E-05
Macrophages M1	PLA2G7	0.46046968	1.05E-05
Macrophages M1	CTLA4	0.460329525	1.05E-05
Macrophages M1	CCR5AS	0.460319293	1.05E-05
Macrophages M1	CIITA	0.459631923	1.09E-05
Macrophages M1	C1orf54	0.459396943	1.10E-05
Macrophages M1	UCP2	0.458344639	1.16E-05
Macrophages M1	NCF1B	0.457609048	1.21E-05
Macrophages M1	IL18BP	0.456618044	1.27E-05
Macrophages M1	LILRB1	0.456260465	1.29E-05
Macrophages M1	STAC3	0.456066351	1.30E-05
Macrophages M1	FCGR1A	0.455003831	1.37E-05
Macrophages M1	HLA-E	0.454625819	1.40E-05
Macrophages M1	TRBV10-3	0.454256927	1.42E-05
Macrophages M1	CD37	0.453920877	1.45E-05
Macrophages M1	GIMAP1	0.453083121	1.51E-05
Macrophages M1	PLAAT4	0.452950306	1.52E-05
Macrophages M1	CD96	0.452572294	1.54E-05
Macrophages M1	SPOCK2	0.452276014	1.57E-05
Macrophages M1	AC022706.1	0.452050882	1.58E-05
Macrophages M1	RCSD1	0.451938869	1.59E-05
Macrophages M1	CCL5	0.451938869	1.59E-05
Macrophages M1	TRDC	0.451282836	1.64E-05
Macrophages M1	HCP5	0.45075375	1.69E-05
Macrophages M1	APOBEC3H	0.450206692	1.73E-05
Macrophages M1	AC093675.1	0.450048809	1.75E-05
Macrophages M1	GIMAP7	0.449415383	1.80E-05
Macrophages M1	VMO1	0.447699004	1.95E-05
Macrophages M1	LCP2	0.44753554	1.97E-05
Macrophages M1	LRRC25	0.447474241	1.98E-05
Macrophages M1	CD3G	0.447394773	1.98E-05
Macrophages M1	CXCL16	0.445716996	2.15E-05
Macrophages M1	TRBV27	0.445655633	2.16E-05
Macrophages M1	GPR65	0.445032487	2.22E-05
Macrophages M1	ABI3	0.443540873	2.38E-05
Macrophages M1	CCR2	0.442701864	2.48E-05
Macrophages M1	FYB1	0.442570301	2.49E-05
Macrophages M1	LTB	0.44242727	2.51E-05
Macrophages M1	RASAL3	0.44213099	2.55E-05
Macrophages M1	TSPAN33	0.441538431	2.62E-05
Macrophages M1	PCED1B-AS1	0.440996954	2.69E-05
Macrophages M1	CXCR3	0.440435044	2.76E-05
Macrophages M1	RTP4	0.440343096	2.77E-05
Macrophages M1	IFIT1	0.440108115	2.80E-05
Macrophages M1	PTPN6	0.439893568	2.83E-05
Macrophages M1	IL10RA	0.43941339	2.89E-05
Macrophages M1	CD34	0.439219276	2.92E-05
Macrophages M1	TTC3P1	-0.438248705	3.05E-05
Macrophages M1	TREM2	0.437983075	3.09E-05
Macrophages M1	CCL19	0.437875189	3.11E-05
Macrophages M1	MS4A7	0.437778744	3.12E-05
Macrophages M1	CRHBP	0.437577541	3.15E-05
Macrophages M1	LMO2	0.437502897	3.16E-05
Macrophages M1	TRBV30	0.436894751	3.25E-05
Macrophages M1	SNCG	0.436399511	3.33E-05
Macrophages M1	PECAM1	0.436317779	3.34E-05
Macrophages M1	BST2	0.435745652	3.43E-05
Macrophages M1	PSMB8-AS1	0.435704786	3.44E-05
Macrophages M1	CLEC12A	0.435567419	3.46E-05
Macrophages M1	IFI6	0.435480022	3.47E-05
Macrophages M1	LYZ	0.434918113	3.56E-05
Macrophages M1	CXorf21	0.434315337	3.66E-05
Macrophages M1	IFIT2	0.434111006	3.70E-05
Macrophages M1	SAMHD1	0.432670474	3.95E-05
Macrophages M1	IKZF3	0.432200513	4.04E-05
Macrophages M1	CACNA1G	-0.431485355	4.17E-05
Macrophages M1	GNLY	0.431434273	4.18E-05
Macrophages M1	GIMAP8	0.431332107	4.20E-05
Macrophages M1	AL732414.1	-0.430558378	4.35E-05
Macrophages M1	CD38	0.429893751	4.48E-05
Macrophages M1	AC011899.2	0.429419685	4.58E-05
Macrophages M1	GGTA1	0.429350098	4.59E-05
Macrophages M1	FCGR2A	0.428195629	4.84E-05
Macrophages M1	IRF1	0.427317007	5.04E-05
Macrophages M1	AL731577.2	-0.427309189	5.04E-05
Macrophages M1	LILRA5	0.427273195	5.05E-05
Macrophages M1	PSMB10	0.427225058	5.06E-05
Macrophages M1	CALCRL	0.427214841	5.06E-05
Macrophages M1	TRBV4-2	0.426925443	5.13E-05
Macrophages M1	DNM1	-0.425896908	5.37E-05
Macrophages M1	IL12RB1	0.425896908	5.37E-05
Macrophages M1	CD1D	0.425753876	5.40E-05
Macrophages M1	TRAV4	0.42556383	5.45E-05
Macrophages M1	CORO1A	0.425253266	5.52E-05
Macrophages M1	CBX1P1	-0.424519442	5.71E-05
Macrophages M1	GABRD	0.424476809	5.72E-05
Macrophages M1	HLA-DRB5	0.424221395	5.78E-05
Macrophages M1	VSIR	0.423976198	5.85E-05
Macrophages M1	LIPA	0.423679919	5.93E-05
Macrophages M1	EPSTI1	0.423416432	5.99E-05
Macrophages M1	OAS2	0.42276043	6.17E-05
Macrophages M1	CALHM6	0.422372201	6.28E-05
Macrophages M1	SAMSN1	0.422106571	6.35E-05
Macrophages M1	TRGV10	0.421986625	6.39E-05
Macrophages M1	IFIT3	0.421800075	6.44E-05
Macrophages M1	PSMB9	0.421227949	6.60E-05
Macrophages M1	AC110995.1	0.420849937	6.72E-05
Macrophages M1	CARD11	0.419920232	7.00E-05
Macrophages M1	TMEM150B	0.41898031	7.29E-05
Macrophages M1	AC060766.4	0.418244719	7.53E-05
Macrophages M1	AC015909.5	-0.417928007	7.63E-05
Macrophages M1	ESAM	0.41788714	7.65E-05
Macrophages M1	KCNJ3	0.417749871	7.69E-05
Macrophages M1	RIPK4	-0.417332348	7.83E-05
Macrophages M1	PIK3R5	0.416937002	7.97E-05
Macrophages M1	ADGRG1	0.416742888	8.04E-05
Macrophages M1	ARHGAP25	0.416313793	8.19E-05
Macrophages M1	PPP1R16B	0.416078813	8.27E-05
Macrophages M1	SIGLEC7	0.415486253	8.49E-05
Macrophages M1	CXCR4	0.414985643	8.67E-05
Macrophages M1	RAMP2	0.414342001	8.92E-05
Macrophages M1	SLC15A3	0.414198969	8.97E-05
Macrophages M1	C3AR1	0.413943556	9.07E-05
Macrophages M1	PKMP5	-0.411563102	0.000100508
Macrophages M1	TLR7	0.411368988	0.000101346
Macrophages M1	STX11	0.411166738	0.000102226
Macrophages M1	APOL3	0.411123791	0.000102414
Macrophages M1	IL18	0.411001192	0.000102952
Macrophages M1	SEPTIN1	0.410837728	0.000103673
Macrophages M1	APOBEC3A	0.410283679	0.000106152
Macrophages M1	SOX17	0.410194086	0.000106558
Macrophages M1	NEFH	-0.410163436	0.000106698
Macrophages M1	SRGN	0.409918239	0.000107817
Macrophages M1	PTP4A2P2	0.409131565	0.000111484
Macrophages M1	LINC01150	0.408413367	0.000114933
Macrophages M1	SECTM1	0.408242726	0.000115766
Macrophages M1	CD8A	0.408099695	0.000116469
Macrophages M1	HLA-A	0.408089478	0.00011652
Macrophages M1	BTNL9	0.407926014	0.000117329
Macrophages M1	CD79B	0.407854498	0.000117684
Macrophages M1	LAMP3	0.407374321	0.000120096
Macrophages M1	ERP27	0.407323238	0.000120356
Macrophages M1	ADORA3	0.406914576	0.000122449
Macrophages M1	AL035404.2	0.406777389	0.000123159
Macrophages M1	AC233723.1	0.406597864	0.000124094
Macrophages M1	NPY1R	0.40649914	0.000124611
Macrophages M1	IL1RN	0.406454832	0.000124844
Macrophages M1	TRDV1	0.406180417	0.000126294
Macrophages M1	G3BP1P1	-0.406005304	0.000127228
Macrophages M1	KCNJ5	0.405923572	0.000127666
Macrophages M1	ALOX5	0.405709025	0.000128822
Macrophages M1	H4C8	0.40554556	0.000129709
Macrophages M1	PODXL	0.405422961	0.000130379
Macrophages M1	SLA2	0.404135677	0.000137601
Macrophages M1	RAB37	0.404050882	0.00013809
Macrophages M1	VNN2	0.404008043	0.000138337
Macrophages M1	EXOC3L1	0.403747449	0.000139851
Macrophages M1	FCRL6	0.403583981	0.000140808
Macrophages M1	TRAV2	0.403281339	0.000142597
Macrophages M1	AL365361.1	0.403190575	0.000143137
Macrophages M1	EMCN	0.402766661	0.000145687
Macrophages M1	NFAM1	0.402153669	0.000149447
Macrophages M1	TNF	0.401967694	0.000150606
Macrophages M1	LIPG	-0.401867605	0.000151233
Macrophages M1	RNASE1	0.401724574	0.000152133
Macrophages M1	LILRA2	0.400815302	0.000157972
Macrophages M1	ZMYND15	0.40066919	0.00015893
Macrophages M1	HES5	0.400653051	0.000159036
Macrophages M1	AC093827.4	-0.400600754	0.00015938
Macrophages M1	PRKCB	0.400488373	0.000160122
Macrophages M1	DIPK2B	0.400089927	0.000162778
